# Supplementary material for: CARP Is a Potential Tumor Suppressor in Gastric Carcinoma and a Single-Nucleotide Polymorphism in CARP Gene Might Increase the Risk of Gastric Carcinoma
Source: PLoS One. 2014 May 28;9(5):e97743. doi: 10.1371/journal.pone.0097743 (PMC4037221; doi:10.1371/journal.pone.0097743)
Supplement: Table S1 — Details of data in tissue microarray analysis. (XLS) [file pone.0097743.s002.xls]

## Sheet: Sheet1
Table S1 Details of data in tissue microarray analysis.
Number	Age	Gender	Pathological type	Staging	The results of immunohistochemistry
1	58	male	Gastric poorly differentiated adenocacinoma	III	cytoplasm of tumor (±), cytoplasm of plasma cell (+), cytoplasm of proliferative glandular epithelium (+)
2	58	male	Gastric loose fibrovascular tissue	—	cytoplasm of glandular epithelium (+)
3	58	male	Mild chronic inflammation of gastric mucosa	—	cytoplasm of glandular epithelium (+)
4	55	male	Gastric poorly differentiated adenocacinoma,mostly signet-ring cell carcinoma	III	－
5	55	male	Moderate atypical hyperplasia of gastric gland	—	cytoplasm of glandular epithelium (+)
6	55	male	A small amount of gastric mucosal glands	—	cytoplasm of glandular epithelium (+)
7	53	male	Gastric poorly differentiated adenocacinoma	III	cytoplasm of tumor (±)
8	53	male	Chronic inflammation of gastric mucosa	—	cytoplasm of glandular epithelium (+)
9	53	male	Chronic inflammation of gastric mucosa	—	cytoplasm of glandular epithelium (+)
10	59	male	Gastric poorly differentiated adenocacinoma	III	cytoplasm of tumor (±)
11	59	male	Gastric loose fibrous tissue	—	－
12	59	male	Chronic inflammation of gastric mucosa	—	cytoplasm of glandular epithelium (+), cytoplasm of plasma cell (+)
13	50	female	Gastric poorly differentiated adenocacinoma	III	cytoplasm of tumor (±)
14	50	female	Mild hyperplasia of gastric gland	—	cytoplasm of plasma cell (+)
15	50	female	Gastric mucosa	—	cytoplasm of glandular epithelium (+)
16	44	male	Gastric poorly differentiated adenocacinoma	III	cytoplasm of tumor (±)
17	44	male	Gastric loose fibrous tissue	—	cytoplasm of glandular epithelium (+)
18	44	male	Mild chronic inflammation of gastric mucosa	—	cytoplasm of glandular epithelium (+)
19	64	male	Gastric moderately differentiated adenocacinoma	II	cytoplasm of tumor (±)
20	64	male	Moderate atypical hyperplasia of gastric gland	—	cytoplasm of glandular epithelium (+)
21	64	male	Mild chronic inflammation of gastric mucosa	—	cytoplasm of glandular epithelium (++)
22	69	male	Gastric moderately differentiated adenocacinoma	II	cytoplasm of tumor (±)
23	69	male	Moderate atypical hyperplasia of gastric gland	—	cytoplasm of glandular epithelium (++)
24	69	male	Gastric mucosa	—	cytoplasm of glandular epithelium (++)
25	59	female	Gastric well differentiated adenocacinoma	I	cytoplasm of tumor (±)
26	59	female	Mild atypical hyperplasia of gastric gland	—	cytoplasm of glandular epithelium (++)
27	59	female	Almost normal gastric mucosa	—	cytoplasm of glandular epithelium (++)
28	63	male	Gastric poorly differentiated adenocacinoma	III	cytoplasm of tumor (+)
29	63	male	A small amount of mild hyperplasia of gastric mucosal glands	—	cytoplasm of glandular epithelium (++)
30	63	male	Superficial gastritis	—	cytoplasm of glandular epithelium (++)
31	62	male	Gastric poorly differentiated adenocacinoma	III	cytoplasm of tumor (±)
32	62	male	Superficial gastritis	—	cytoplasm of glandular epithelium (++)
33	62	male	Gastric mucosal glands	—	cytoplasm of glandular epithelium (++)
34	55	male	Gastric poorly differentiated adenocacinoma	III	cytoplasm of tumor (±)
35	55	male	A small amount of mild hyperplasia of gastric glands	—	cytoplasm of glandular epithelium (++)
36	55	male	Gastric mucosa	—	cytoplasm of glandular epithelium (++)
37	45	male	Gastric poorly differentiated adenocacinoma	III	cytoplasm of tumor (±)
38	45	male	Chronic atrophic gastritis	—	cytoplasm of glandular epithelium (++)
39	45	male	Chronic inflammation of gastric mucosa	—	－
40	41	male	Gastric poorly differentiated adenocacinoma	III	－
41	41	male	Mild atypical hyperplasia of gastric gland	—	cytoplasm of glandular epithelium (++), cytoplasm of plasma cell (+)
42	41	male	Chronic superficial gastritis	—	cytoplasm of glandular epithelium (+), cytoplasm of plasma cell (+)
43	43	female	A few gastric carcer cells infiltration	—	cytoplasm of tumor (+), cytoplasm of smooth muscle (+)
44	43	female	Gastric smooth muscle and fibrous tissue	—	－
45	43	female	A small amount of gastric mucosal glands	—	cytoplasm of glandular epithelium (+)
46	47	male	Gastric moderately differentiated adenocacinoma	II	cytoplasm of tumor (±)
47	47	male	Chronic inflammation of gastric mucosa, part of glands with mild atypical hyperplasias	—	cytoplasm of glandular epithelium (+), cytoplasm of plasma cell (+)
48	47	male	Chronic inflammation of gastric mucosa	—	cytoplasm of glandular epithelium (++), cytoplasm of plasma cell (+)
49	51	male	Gastric poorly differentiated adenocacinoma	III	cytoplasm of tumor (±), cytoplasm of plasma cell (+)
50	51	male	Mild chronic inflammation of gastric mucosa	—	cytoplasm of glandular epithelium (+)
51	51	male	Mild chronic inflammation of gastric mucosa	—	cytoplasm of glandular epithelium (+)
52	67	male	Gastric poorly differentiated adenocacinoma	III	cytoplasm of tumor (+), cytoplasm of plasma cell (+)
53	67	male	Gastric well differentiated adenocacinoma	I	cytoplasm of tumor (+), cytoplasm of plasma cell (+)
54	67	male	Gastric mucosal glands	—	cytoplasm of glandular epithelium (+)
55	55	male	Gastric poorly differentiated adenocacinoma	III	cytoplasm of tumor (±)
56	55	male	Chronic inflammation of gastric mucosa	—	cytoplasm of glandular epithelium (+)
57	55	male	Chronic superficial gastritis	—	cytoplasm of glandular epithelium (±)
58	67	male	Gastric poorly differentiated adenocacinoma	III	cytoplasm of tumor (±)
59	67	male	Mild chronic inflammation of gastric mucosa	—	cytoplasm of glandular epithelium (+)
60	67	male	Mild chronic inflammation of gastric mucosa	—	cytoplasm of glandular epithelium (+)
61	71	male	Gastric well differentiated adenocacinoma	I	cytoplasm of tumor (±)
62	71	male	Chronic inflammation of gastric mucosa	—	cytoplasm of glandular epithelium (+)
63	71	male	Chronic inflammation of gastric mucosa	—	cytoplasm of glandular epithelium (+)
